# Supplementary material for: Generative AI and criminology: A threat or a promise? Exploring the potential and pitfalls in the identification of Techniques of Neutralization (ToN)
Source: PLoS One. 2025 Apr 4;20(4):e0319793. doi: 10.1371/journal.pone.0319793 (PMC11970695; doi:10.1371/journal.pone.0319793)
Supplement: S2 Data — (XLSX) [file pone.0319793.s002.xlsx]

## Sheet: ToN
#	Sentence	ChatGPT Answer	ToN	Evaluation	VP/FP/VN/FN	Reworked answer	Evalutaion
1	“I do my groceries (shopping) twice a week – Mondays and Fridays … every time I go, I always do the fruit and veg first. I get my self some nice grapes and eat them I as I go around. Sometimes I've eaten half the bag before they're weighed at the checkout! … The prices they charge, it's just balancing the books like!”	The sentence appears to illustrate the "denial of injury" technique of neutralization. The speaker rationalizes eating grapes before paying for them by asserting that their actions do not cause significant harm. The phrase "it's just balancing the books like" suggests that the speaker views this as a justified way to compensate for what they perceive to be overly high prices. They are minimizing …	Denial of injury	1	VP	Original: “The prices they charge, it's just balancing the books like!” Alternative: “The prices they charge are high, but it's important to pay for what I consume.”	1
2	“Well, it's not as if anybody gets hurt”	This statement represents the "denial of injury" technique of neutralization. The speaker is suggesting that their actions are not causing harm, thereby neutralizing any feelings of guilt or wrongness associated with the behavior. This rationalization allows them to feel justified in their actions, despite those actions potentially being considered unethical or inappropriate by societal standards.	Denial of victim	A	VP	Original: “Well, it's not as if anybody gets hurt.” Alternative: “Even though it may not seem to hurt anyone, it's still not the right thing to do.”	1
3	“Well, given the prices they charge, they can't be surprised if customers get them back! Getting 10 or 20 or 30% off your bill is worth it. It's not as if they'd even notice it. I mean, nobody'll lose their job or anything”	This statement illustrates several techniques of neutralization: 1. "Denial of victim": The speaker suggests that the high prices justify customers "getting them back," implying that the company or business is not an innocent victim. 2. "Denial of injury": The speaker minimizes the potential impact of their actions by stating "It's not as if they'd even notice it. I mean, nobody'll lose their job…	Denial of victim	1	VP	Original: “Well, given the prices they charge, they can't be surprised if customers get them back! Getting 10 or 20 or 30% off your bill is worth it. It's not as if they'd even notice it. I mean, nobody'll lose their job or anything.” Alternative: "Even though the prices they charge are high, it's essential to pay the full amount due. Taking discounts without their consent may not be noticed, but…	1
4	“When the opportunity arose, I just went for it. I can remember thinking ‘this is just like last time; well, it's their own fault’”	This statement appears to illustrate the "denial of the victim" technique of neutralization. By stating "well, it's their own fault," the speaker implies that the harmed party brought the negative outcome upon themselves, thus neutralizing the moral implications of their own behavior. This rationalization suggests that the victims are not truly victims because they somehow deserved or provoked th…	Condemning the condemners	0	VP	Original: “When the opportunity arose, I just went for it. I can remember thinking ‘this is just like last time; well, it's their own fault’” Alternative: "When the opportunity arose, I seized it. I recall thinking this is just like last time; however, it's essential to consider my actions and their implications."	1
5	“I think that giving him an earful back is what anybody would have done. You would have – you'd have given him what for and more besides!”	This statement appears to exhibit the "appeal to higher loyalties" technique of neutralization. The speaker justifies giving "an earful back" by stating that anyone else would have done the same in their position. They're appealing to a sense of shared understanding or common morality that validates their action, suggesting that loyalty to a shared norm, standard, or expectation justifies their b…	Condemning the condemners	0	VP	Original: “I think that giving him an earful back is what anybody would have done. You would have – you'd have given him what for and more besides!” Alternative: “I believe expressing my dissatisfaction was necessary. You might have done the same in my place, though it's always important to communicate respectfully.”	1
6	“It is in both of ours best interest – they get steady work and I get a reliable future. A few white lies to keep the status quo seems best all round. Recommending people to friends is never a good idea. When things go wrong they blame you – best to let things lie as they are”	This statement uses a couple of techniques of neutralization: 1. "Denial of injury": The speaker asserts that telling a few white lies doesn't harm anyone but rather benefits both parties involved, maintaining stability. In doing so, they downplay the potential harm of dishonesty. 2. "Appeal to higher loyalties": The speaker justifies their actions by suggesting that they're doing it for the grea…	Appeal to higher loyalties	1	VP	Original: “It is in both of ours best interest – they get steady work and I get a reliable future. A few white lies to keep the status quo seems best all round. Recommending people to friends is never a good idea. When things go wrong they blame you – best to let things lie as they are” Alternative: "It's in our mutual interest for them to have steady work and for me to have a reliable future. Al…	1
7	“I did feel a little guilty about saying they were unreliable, but I though about it afterwards and I'm convinced that this is for the best – the lesser of two evils”	This statement demonstrates the "appeal to higher loyalties" technique of neutralization. The speaker justifies their negative comments about someone else by suggesting that this course of action is for the best and represents "the lesser of two evils." Despite feeling guilty, they believe that their actions serve a higher purpose or greater good, which is a common way to rationalize behavior tha…	Appeal to higher loyalties	1	VP	Original: “I did feel a little guilty about saying they were unreliable, but I though about it afterwards and I'm convinced that this is for the best – the lesser of two evils” Alternative: “I did feel a little guilty about saying they were unreliable. After thinking it over, I realized I should communicate my concerns directly to them rather than expressing it to others.”	1
8	“Before I took it [a used article of clothing with which the informant had quickly become bored] back, I thought to myself ‘they can still sell it on to somebody so there's no harm done, really’. So I did it”	This statement illustrates the "denial of injury" technique of neutralization. The speaker rationalizes their decision to return a used clothing item by asserting that the store can still resell the item, hence their action is not causing any real harm. This allows them to neutralize any guilt or feelings of wrongness associated with their behavior.	Denial of injury	1	VP	Original: “Before I took it [a used article of clothing with which the informant had quickly become bored] back, I thought to myself ‘they can still sell it on to somebody so there's no harm done, really’. So I did it” Alternative: "Before I considered returning the used item, I realized that even though they could potentially resell it, it's more ethical for me to keep it as I've already used it…	1
9	“Achh! I don't think that she minded – no harm - just a bit of fun!”.	This statement illustrates the "denial of injury" technique of neutralization. The speaker is suggesting that their actions were harmless and only meant for fun, thereby minimizing any potential harm or discomfort caused to the other person involved. This rationalization enables them to sidestep any feelings of guilt or wrongdoing associated with their actions.	Denial of injury	1	VP	Original: “Achh! I don't think that she minded – no harm - just a bit of fun!”. Alternative: “I think she was okay with it, but I'll make sure to ask next time to ensure she's comfortable.”	1
10	“They expect a bit of banter – doesn't hurt any – just a bit of flirting and a slap on the rump! Nothing serious like”	This statement represents the "denial of injury" technique of neutralization. The speaker is suggesting that their actions (flirting and a slap on the rump) are harmless and even expected as a part of banter, thereby negating any potential harm or discomfort it might cause to the recipient. They're minimizing the seriousness of their actions and disavowing any negative implications. However, it's…	Denial of injury	1	VP	Original: “They expect a bit of banter – doesn't hurt any – just a bit of flirting and a slap on the rump! Nothing serious like.” Alternative: "While they might be okay with a bit of banter, it's important to respect personal boundaries and ensure any physical contact or flirting is consensual and comfortable for all involved."	1
11	“It wasn’t like I planned to get a car every time I go and wind up stealing the car. It’s not a plan of mine. Because I never planned to do wrong anyway. But sometimes, you know, you just need a ride”	The statement contains a couple of the Techniques of Neutralization: 1. **Denial of Responsibility:** "It wasn’t like I planned to get a car every time I go and wind up stealing the car. It’s not a plan of mine. Because I never planned to do wrong anyway." The speaker is suggesting that their actions aren't a result of their own free will, but rather an unexpected circumstance that they didn't in…	Denial of responsibility	1	VP		1
12	“Well, first of all, it was it was sort of a medical case also because I had been off my medication. I often have this ten- dency to flee, in either my car or family member’s car, but at that point in time I was away from home and without a ride”	In this sentence, the speaker is using the "Denial of Responsibility" technique of neutralization. By attributing their actions to factors outside of their control (like being off medication and having a tendency to flee), they are trying to distance themselves from responsibility for their behavior. They imply that the circumstances—medical condition and lack of transportation—made them act in a…	Denial of responsibility	1	VP	Sentence: "Well, first of all, it was sort of a medical case also because I had been off my medication. I often have this tendency to flee, in either my car or family member’s car, but at that point in time I was away from home and without a ride" Reworded: "I was off my medication at that time, which can affect my decision-making. I ended up taking either my car or a family member's car when I s…	1
13	“It’s not as bad to steal from a wealthy person than a person that ain’t got nothing. But still that doesn’t mean that a person that ain’t got nothing is more of a kind hearted person. A person that does have something can always get it again”	In this sentence, the speaker is utilizing the "Denial of Injury" technique of neutralization. They argue that stealing from a wealthy person isn't as bad because that person has the means to replace what was stolen. By doing so, they're attempting to downplay or negate the harm caused by the act of stealing, which is a central aspect of the "Denial of Injury" technique.	Denial of injury	1	VP	Sentence: “It’s not as bad to steal from a wealthy person than a person that ain’t got nothing. But still that doesn’t mean that a person that ain’t got nothing is more of a kind hearted person. A person that does have something can always get it again” Reworded: "Stealing from anyone, whether wealthy or not, is wrong. Wealth does not justify theft, and the assumption that someone can easily repl…	1
14	“I go into rich neighborhoods where people are filthy rich. I go where people is real wealthy and they really don’t care too much about their cars because their insurance is going to take care of it. Most of the times when you steal a car from a wealthy person he ends up getting something better anyway”	In this sentence, the speaker seems to be using both the "Denial of Injury" and "Denial of the Victim" techniques of neutralization. The "Denial of Injury" is apparent in the assertion that wealthy people won't care too much about their stolen cars because their insurance will cover it. The speaker suggests that there's no real harm done since the victims can easily recover from the loss. The "De…	Denial of injury	1	VP	Sentence: “I go into rich neighborhoods where people are filthy rich. I go where people is real wealthy and they really don’t care too much about their cars because their insurance is going to take care of it. Most of the times when you steal a car from a wealthy person he ends up getting something better anyway” Reworded: "I have stolen cars from wealthy neighborhoods. Despite the owners' percei…	1
15	“If they got liability [insurance], one thing I do is, I’m going to try and look out for them too. They got some guys that steal their car and just wreck and scratch it all up and stuff like that. But [they] don’t really destroy it so they [the owner] can get another car”	This statement reflects the "Appeal to Higher Loyalties" technique of neutralization. The speaker justifies their actions by asserting that they are in some way looking out for the victims, contrasting their behavior with others who might severely damage a stolen car. They seem to suggest that their actions are in some way less harmful or even beneficial to the car's owner, serving a higher good …	Denial of injury	0	VP	Sentence: “If they got liability [insurance], one thing I do is, I’m going to try and look out for them too. They got some guys that steal their car and just wreck and scratch it all up and stuff like that. But [they] don’t really destroy it so they [the owner] can get another car” Reworded: "If the car I've stolen has insurance, it may be less damaged when recovered than if someone else had stol…	1
16	“The police are going to find [the car]. One time, one of my friends wanted to just ditch [the car] in the river. I said, ‘‘No we not. We are not ditching that car.’’ And I meant that”	In this sentence, the speaker is using the "Appeal to Higher Loyalties" technique of neutralization. They are justifying their actions by indicating a sense of responsibility or morality in ensuring that the stolen car isn't discarded in a harmful way (like ditching it in the river). They seem to suggest they are more considerate or ethical than others might be in the same situation. However, it'…	Denial of injury	0	VP	Sentence: “The police are going to find [the car]. One time, one of my friends wanted to just ditch [the car] in the river. I said, ‘‘No we not. We are not ditching that car.’’ And I meant that” Reworded: "I have never ditched a stolen car in the river, but this does not lessen the fact that the act of stealing the car in the first place is a crime."	1
17	“I was at this bar. I was with this dude, he was drinking and kept on putting me down—talking about what I could have had. He had questioned me about my education and stuff. What I could have had if I went to college and all that. He had a nice car and stuff. I’m a good con artist. I done talked him into letting me drive. I got the keys and he’s in the bar drinking and stuff. I sneaked off with t…	In this sentence, the speaker seems to be using the "Denial of the Victim" technique of neutralization. The individual being spoken about is portrayed as having belittled or insulted the speaker, and this is used to justify taking the person's car. By stating that the victim provoked or deserved the outcome due to their behavior, the speaker deflects the moral responsibility for their own action.	Denial of victim	1	VP	Sentence: “I was at this bar. I was with this dude, he was drinking and kept on putting me down—talking about what I could have had. He had questioned me about my education and stuff. What I could have had if I went to college and all that. He had a nice car and stuff. I’m a good con artist. I done talked him into letting me drive. I got the keys and he’s in the bar drinking and stuff. I sneaked …	1
18	“It is not that I set my mind before I seen the bike, ‘‘ok, today I’m going to steal a motorcycle.’’ It was the fact that the dude was stupid enough to leave the key in the motorcycle. . . He wanted someone to steal it. So, in my mind, I was doing him a favor, you know”	In this statement, the speaker uses the "Denial of the Victim" and possibly the "Denial of Responsibility" techniques of neutralization. The "Denial of the Victim" technique is evident when the speaker claims that the motorcycle owner was "asking for it" by leaving the keys in the vehicle, thus shifting blame onto the victim and suggesting that they deserved to have the motorcycle stolen. The "De…	Denial of victim	1	VP	Sentence: "It is not that I set my mind before I seen the bike, ‘‘ok, today I’m going to steal a motorcycle.’’ It was the fact that the dude was stupid enough to leave the key in the motorcycle. . . He wanted someone to steal it. So, in my mind, I was doing him a favor, you know" Reworded: "I hadn't planned on stealing a motorcycle that day, but when I saw one with the key left in it, I decided t…	1
19	“I mean look, I need to do this here. I mean my pocket is all flat. I got to go [steal]. I got a son. I got to provide for him... No, I ain’t had no guilt, no shame because every time I felt like a little guilt mood was coming I put my son in front [of me] and I’m doing that for him. I’m doing that for him. [Guilt] just disappear, you know”	This statement employs the "Appeal to Higher Loyalties" technique of neutralization. The speaker justifies the act of stealing by saying that they are doing it to provide for their son. The perceived higher loyalty or duty to their child is used as a justification to engage in deviant behavior without feeling guilt or shame. This technique helps the individual rationalize their actions as necessa…	Appeal to higher loyalties	1	VP	Sentence: “I mean look, I need to do this here. I mean my pocket is all flat. I got to go [steal]. I got a son. I got to provide for him... No, I ain’t had no guilt, no shame because every time I felt like a little guilt mood was coming I put my son in front [of me] and I’m doing that for him. I’m doing that for him. [Guilt] just disappear, you know” Reworded: "Because of my financial situation a…	1
20	“I wanted to try to be like, try to show them I could do it too. Like I said, I was always the youngest person in the group. They would always tell me ‘‘get lost, you ain’t good for nothing; you going to get us in trouble; you going to get us caught.’’ I wanted to show them I could do it”	The speaker in this sentence is using the "Appeal to Higher Loyalties" technique of neutralization. The "higher loyalty" in this case is their need for acceptance and respect within the group. By showing that they can also engage in the same actions as the group, they believe they can earn this acceptance and respect. Therefore, the deviant behavior (presumably a form of crime) is justified as a …	Appeal to higher loyalties	1	VP	Sentence: “I wanted to try to be like, try to show them I could do it too. Like I said, I was always the youngest person in the group. They would always tell me ‘‘get lost, you ain’t good for nothing; you going to get us in trouble; you going to get us caught.’’ I wanted to show them I could do it” Reworded: "I was always the youngest in the group and felt the need to prove myself to the others, …	1
21	“Now that I’m sober, I’m the most relaxed bloke in the world, my friends would confirm it, but when I’m high on amphetamines, I have poor impulse control, yeah? We, me and my lady, we were high, hadn’t slept for four days. I went to the bathroom, she came in after me and started nagging, you know, and I just couldn’t take it, not just then, I grabbed her arm, hard like, which scared her, I guess,…	In this sentence, the person is using the "Denial of Responsibility" technique of neutralization. They attribute their violent behavior not to their own choices, but to external factors – in this case, the effects of being high on amphetamines, lack of sleep, and the perceived nagging of their partner. By blaming these factors, they are deflecting personal responsibility for their actions and pre…	Denial of responsibility	1	VP	Original: “Now that I’m sober, I’m the most relaxed bloke in the world, my friends would confirm it, but when I’m high on amphetamines, I have poor impulse control, yeah? We, me and my lady, we were high, hadn’t slept for four days. I went to the bathroom, she came in after me and started nagging, you know, and I just couldn’t take it, not just then, I grabbed her arm, hard like, which scared her…	1
22	“People are so fucking naı ̈ ve. You just have to call them up and be polite, and they will give you everything. I could call and pretend to do surveys for MMI [marked survey company], and I’d get to know anything. Anything! National ID number, bank, income, and presto, the account’s empty. It’s fucking amazing how stupid people are”	In this sentence, the person is employing the "Denial of Injury" technique of neutralization. The individual rationalizes their fraudulent actions by downplaying the harm caused. They argue that if the victims were 'naive' or 'stupid' enough to give out their sensitive information, the harm done (i.e., emptying their bank accounts) isn't really a significant injury. This allows them to neutralize…	Denial of victim	0	VP	Original: “People are so fucking naı ̈ve. You just have to call them up and be polite, and they will give you everything. I could call and pretend to do surveys for MMI [marked survey company], and I’d get to know anything. Anything! National ID number, bank, income, and presto, the account’s empty. It’s fucking amazing how stupid people are” Reworded: "People can be surprisingly trusting. I've n…	1
23	“There are more men, but those women, they’re just sick. [...] She also broke people’s knee caps, with those emergency hammers, like they have on busses. She hid the hammer up her sleeve, and just walked over to you and . . .”	In this sentence, the speaker is using the "Denial of the Victim" technique of neutralization. The speaker is saying that the woman they're describing – who harms people by breaking their kneecaps – is justified in some way because her victims are "just sick". By framing the victims this way, the speaker neutralizes the harm done, implying that the victims deserve their fate or that their victimi…	Denial of victim	1	VP	Original: “There are more men, but those women, they’re just sick. [...] She also broke people’s knee caps, with those emergency hammers, like they have on busses. She hid the hammer up her sleeve, and just walked over to you and . . .” Reworded: "There are more men involved, but some of the women engage in quite brutal actions. For instance, one woman would break people's kneecaps using emergenc…	1
24	“Don’t blame me. Can you watch [her] demeanor and do nothing? She brought it upon her.”	In this sentence, the "Denial of the Victim" technique of neutralization is being used. The person is shifting the blame onto the victim, implying that it was the victim's demeanor that triggered the actions taken against them. The speaker is trying to justify their behavior by suggesting that the victim "brought it upon herself." This shifts the blame from the person taking action to the victim,…	Denial of victim	1	VP	Original: “Don’t blame me. Can you watch [her] demeanor and do nothing? She brought it upon her.” Reworded: "I reacted based on her behavior. It was difficult to observe her demeanor and remain passive. However, my reaction was my responsibility, not hers."	1
25	“I was like a turtle who would have to go into his shell for protection and survival from her outbursts”	a. This sentence does not explicitly contain a Technique of Neutralization. The speaker appears to be describing a defensive reaction to someone else's behavior, rather than justifying harmful behavior of their own.	Denial of victim	0	VP		1
26	I blacked out. You’re not thinking, you’re in a different state of mind”	This sentence is using the "Denial of Responsibility" technique. The person implies that they were not accountable for their actions because they "blacked out" and were in a "different state of mind."	Denial of responsibility	1	VP	b. Reworded: "I experienced a blackout during which I wasn't able to think clearly. However, it's still my responsibility to manage my actions, even in altered states of consciousness."	1
27	“This happened because I became very angry. This was done by passion. I don’t know what happened at this time, because I was loving my daughter very, very much. Whatever happened, I was out of control”	This sentence uses the "Denial of Responsibility" technique. The speaker is attributing their actions to extreme anger, passion, and a lack of control, implying they were not responsible for whatever occurred.	Denial of responsibility	1	VP	Reworded: "I became very angry and acted out of passion. While my love for my daughter remained, I lost control of my actions, which I recognize as my responsibility."	1
28	They made up the story and put me in jail. […] She died of cancer and a heart attack”	This sentence uses the "Condemnation of the Condemners" technique. The speaker implies that their imprisonment is due to others fabricating stories, not their own actions. They're suggesting that those who have accused and imprisoned them are the true wrongdoers.	Denial of responsibility	0	VP	Reworded: "I believe they constructed a narrative that led to my imprisonment, while in fact, her death was due to cancer and a heart attack. Nonetheless, I acknowledge the legal process and its outcomes."	1
29	“I didn’t want to kill them”	This sentence does not explicitly contain a Technique of Neutralization. Without further context, it seems to be a simple declaration of intent (or lack thereof) rather than a justification or neutralization of harmful behavior.	Denial of responsibility	0	FN		1
30	“And for an Iraqi, honor is the most valuable thing. […] No one hates his daughter, but honor is precious, and nothing is better than honor, and we are a tribal society that can’t change”	This statement uses the "Appeal to Higher Loyalties" technique of neutralization. The speaker is suggesting that their actions were motivated by a commitment to their tribal society and the concept of honor, which they perceive as superior to other societal norms or laws.	Denial of responsibility	A	VP	Reworded: "In our Iraqi culture, honor holds immense value. No parent harbors ill-will towards their child, and honor is a treasured attribute. However, we live in a tribal society that has its unique traditions and norms, and I understand that these might conflict with broader societal laws."	1
31	“I was concerned that my family’s honor was taken. […] They took my honor”	This also falls under "Appeal to Higher Loyalties." The individual is implying that their actions were driven by an attempt to protect or restore their family's honor, which they consider more important than societal norms or laws.	Appeal to higher loyalties	1	VP	Reworded: "I felt as though my family's honor was compromised. It seemed to me that my honor had been taken away. Nonetheless, I understand that honor and personal actions are distinct, and my actions remain my own responsibility."	1
32	“They gonna hurt me if I don't give 'em the money”	This sentence employs "Denial of Responsibility." The speaker suggests that they were forced into a deviant action (presumably, giving away money unlawfully) because they were threatened with harm.	Denial of victim	0	VP	Reworded: "I felt threatened that they would harm me if I didn't comply and give them the money. Yet, I recognize that I had choices and that my actions were ultimately my own."	1
33	“Somebody had told me--called me from work and told me that they had seen my wife transporting people around in my car. And, uh, I just kind of went ballistic”	This statement employs "Denial of Responsibility." The speaker attributes their "ballistic" reaction to the news of their wife's actions, implying that they were not in control of their response.	Denial of victim	0	VP	Reworded: "Someone informed me that they had seen my wife using my car to transport people. This news upset me greatly, and I overreacted, although I acknowledge that my reaction was my responsibility."	1
34	“I mean, he's with--he's with my woman. He's got a gun making threats to me. He gets shot. It's his own damn fault!”	This sentence uses "Denial of the Victim." The speaker is suggesting that the person who got shot was to blame because he was threatening and had a weapon.	Denial of victim	1	VP	Reworded: "He was involved with my partner and was threatening me while holding a gun. Tragically, he ended up getting shot. Despite the circumstances, I understand the seriousness of the situation and my role in it."	1
35	“I mean not like sendin' nobody to the hospital .... I don't want to approve of it, condone it, or anything. But it wasn't ever like broken arms, black eyes”	This sentence uses the "Denial of Injury" technique. The speaker is minimizing the harm they caused by contrasting it with more severe forms of harm, suggesting that what they did wasn't bad because it didn't result in hospitalization or visible injuries.	Denial of injury	1	VP	Reworded: "I never sent anyone to the hospital with my actions, and I don't condone or approve of violent behavior. Even though no one sustained injuries like broken arms or black eyes, I acknowledge that any harm I may have caused is still significant."	1
36	“But I never actually held nobody down and ripped their clothes off. Ya know, nothin' like that”	This sentence uses the "Denial of Injury" technique as well. The speaker is deflecting potential guilt or blame by contrasting their actions with more severe ones, implying that they didn't cause harm because they didn't commit these more severe acts.	Denial of injury	1	VP	Reworded: "I didn't physically restrain anyone or forcibly remove their clothes. However, I understand that any inappropriate actions I may have committed, even if less severe, can still cause harm."	1
37	“I mean, I never punched her, I never slapped her, I didn't even grab her hard. I didn't do anything to her like that. I was just on an intimidation game”	This sentence also employs the "Denial of Injury" technique. The speaker minimizes their harmful behavior by focusing on the lack of physical violence, while disregarding the harm caused by intimidation.	Denial of injury	1	VP	Reworded: "I never resorted to physical violence like punching or slapping, and I didn't physically hurt her. I do recognize, though, that my attempts at intimidation can still be harmful and distressing."	1
38	“Somebody might fall; you might punch somebody, and they'd fall and hit their head”	This sentence does not explicitly contain a Technique of Neutralization. It seems to be a hypothetical scenario rather than a justification or neutralization of harmful behavior. More context would be needed to be certain.	Denial of responsibility	0	FN		1
39	“We put her in restraints and she actually started to cry and she was like eighteen. I don’t think that she needed to be put in restraints for that...I don’t want to tell them how to do their jobs, it’s their call. I didn’t want to do it, but I did it. Because that’s my job. The only person that knows in that room is that nurse or whatever the doctor has ordered”	This sentence employs the "Denial of Responsibility" technique. The speaker is deflecting their personal accountability for a distressing action (restraining a young woman) by attributing it to their job duties and the directives of others.	Denial of victim	0	VP	Reworded: "We restrained an eighteen-year-old, causing her distress. Although I had reservations about the necessity of this action, I followed through because it was part of my job responsibilities. Even so, I realize that I have a personal responsibility to ensure that actions I take are ethical and justifiable."	1
40	“Obviously I’ll feel bad, I have feelings right? Like sometimes it just has to be done, it’s for their own good. It’s better that they’re at least restricted and it’s better than them at least hurting themselves right? As bizarre as it may sound, being restrained to the bed is help...They can’t hurt themselves or somebody else for that matter”	This sentence uses the "Appeal to Higher Loyalties" technique. The speaker justifies their actions by appealing to the good of the person being restrained.	Denial of injury	0	VP	Reworded: "It's hard for me to see someone in restraints, but at times it appears to be the safer option, to prevent them from harming themselves or others. Although it seems counterintuitive, this action could be a form of help."	1
41	“He’s really well trained to hurt people bad. I would say kill. And he’s wrestling us, we have enough guys...we just hold him down – the injection happens on the bathroom floor. Right in his ass”	This sentence does not explicitly contain a Technique of Neutralization. The speaker appears to be describing a scenario rather than neutralizing a deviant behavior.	Denial of victim	0	FN		1
42	“The thing is we have to be the bad guys, when there’s a drunk that comes in and spits at you and tries to hit you, you can’t be compassionate. I have to defend myself in public with staff around me”	This sentence employs "Denial of Responsibility." The speaker suggests that their aggressive actions are a necessary response to the aggressive actions of others, implying that they have no choice but to act this way.	Denial of victim	0	VP	Reworded: "In situations where a disorderly person is acting out, we are often perceived as the bad guys. Even when defending myself and my colleagues, I realize that it's crucial to respond professionally."	1
43	“A security officer is a drone of the establishment. They are the grunts. They are the muscle, they are the brute force. They are not the ones to make decisions. They take what is the norm in our society and enforce it. They’re there to obey their superiors, such as the military”	This employs the "Denial of Responsibility" technique. The speaker is attributing their actions to their role and the instructions of their superiors, suggesting they are not personally responsible for their actions.	Appeal to higher loyalties	0	VP	Reworded: "Security officers are often seen as the enforcers of an establishment's norms and orders. Nevertheless, as individuals, we still have a responsibility to act ethically within our roles."	1
44	“Well I’m not the medical professional but sometimes you can tell, the person’s took the meds, they’re cooperating, they agreed to do everything. And a nurse will come in and say ‘Too bad he acted out – in restraints no matter what. I don’t care what’s happening now”	This uses the "Denial of Responsibility" technique. The speaker is deflecting personal responsibility for restraining a patient by stating it was the nurse's decision.	Denial of responsibility	1	VP	Reworded: "I might not be a medical professional, but there are times when I observe that a patient has taken their medication and is cooperating. However, if a nurse insists on restraint despite these observations, I am obliged to comply. Still, I recognize the importance of advocating for patient care and safety."	1
45	“You’re just a stupid security guard so keep your mouth shut and do what we tell ya’. We were the marionette and they were the puppeteer”	This employs the "Denial of Responsibility" technique, suggesting that the speaker's actions were entirely controlled by others (the puppeteer), which negates their own personal responsibility.	Denial of responsibility	1	VP	Reworded: "As a security guard, we often face the expectation to unquestioningly follow orders, being treated like puppets under someone else's control. However, I understand that within my role, I still hold personal responsibility for my actions."	1
46	“They just call security. Patient can be refusing to do something that’s completely within his rights to refuse. And just because the nurse doesn’t like it, you know, tie him to a bed. And you wouldn’t want to go against the nurse’s order and then have that patient actually harm somebody”	This sentence uses the "Denial of Responsibility" technique. The speaker suggests they were merely following the nurse's order, implying they had no choice but to act this way.	Condemning the condemners	A	VP	Reworded: "As security, we're often called in when a patient refuses a directive, even when it's within their rights to do so. If a nurse then orders the patient to be restrained, I follow orders, although it's critical that I also consider the ethics and legality of these actions."	1
47	A retired Lieutenant Colonel exemplifies this condemnation, claiming, “Counsel, as a matter of fact, the charges against me . . . have been made up to fulfill a political scheme, that of the current Rwandan authorities”	This employs the "Denial of the Victim" technique. The speaker implies that they are the actual victim of a political scheme, which seeks to neutralize their own alleged harmful actions.	Condemning the condemners	0	VP	Reworded: "The charges against me are, in my view, part of a broader political scheme by the current Rwandan authorities. However, I understand the seriousness of these charges and the potential harms they represent."	1
48	“As concerns those who came here to tell you that . . . I was supposed to defend them. But I did not have enough means to assist those who were in distress. On that basis, therefore, I cannot be held account- able for all the damage that was done to the victims”	This employs the "Denial of Responsibility" technique. The speaker claims they lacked the necessary resources to assist those in distress, suggesting that they are not personally responsible for the harm that occurred.	Denial of responsibility	1	VP	Reworded: "Many expect me to defend them, but I often lack the necessary means to assist those in distress. Nonetheless, I acknowledge the harm that has occurred and understand the need for accountability."	1
49	“I agree that people were killed, but . . . neither myself nor the men under me were responsible for those killings”	This sentence employs the "Denial of Responsibility" technique. The speaker is shifting the blame away from themselves and their subordinates for the killings that occurred.	Denial of responsibility	1	VP	Reworded: "I acknowledge that people were killed. Although I firmly believe that neither I nor my men were directly involved in these actions, I understand the importance of thoroughly investigating such serious incidents for responsibility."	1
50	“In my country we don’t question the forces of law and order much, so if you’re told something like that, well, you don’t argue”	This sentence employs the "Appeal to Higher Loyalties" technique of neutralization. The speaker is justifying not questioning law enforcement based on cultural norms and loyalty to their country's values.	Appeal to higher loyalties	1	VP	Reworded without using a Technique of Neutralization, the sentence could read: "In my country, we traditionally respect the authority of law enforcement. However, I understand that critical questioning and accountability are important elements of any justice system."	1

## Sheet: Crafted_ToN
#	Sentence	ChatGPT Answer	ToN	Evaluation	VP/VN/FP/FN	Reworked answer	Evaluation
1	“It wasn’t my fault. I was too drunk. I don’t remember anything”	The sentence "It wasn’t my fault. I was too drunk. I don’t remember anything" demonstrates the technique of neutralization known as the **Denial of Responsibility**. In this case, the speaker is claiming that they were not in control of their actions due to their intoxicated state, thus attempting to avoid blame for any potential wrongdoing that occurred while they were drunk.	Denial of responsibility	1	VP	1. Original: "It wasn’t my fault. I was too drunk. I don’t remember anything" Reworded: "I drank too much and I can't recall what happened."	1
2	“If I wasn’t stressed I guess I wouldn’t be violent”	This sentence, "If I wasn’t stressed I guess I wouldn’t be violent," demonstrates the **Denial of Responsibility** technique of neutralization. The person is suggesting that they're not truly responsible for their violent actions because it's the stress, which is supposedly outside of their control, that's causing them to behave this way. This person is, essentially, shifting the blame from thems…	Denial of responsibility	1	VP	2. Original: "If I wasn’t stressed I guess I wouldn’t be violent" Reworded: "I tend to react violently when I'm under stress."	1
3	“I haven’t harassed anyone. We just kissed”	The sentence "I haven't harassed anyone. We just kissed" potentially demonstrates the **Denial of Injury** technique of neutralization. Here, the individual is suggesting that their actions didn't cause any harm or damage, by downplaying the event as "just a kiss," despite the possibility that the other party may have felt harassed or violated. This rationalization attempts to diminish the percei…	Denial of injury	1	VP	3. Original: "I haven’t harassed anyone. We just kissed" Reworded: "We kissed, but I understand now how it might have felt like harassment."	1
4	“I didn't steal, I just borrowed it”	The sentence "I didn't steal, I just borrowed it" demonstrates the **Denial of Injury** technique of neutralization. By stating that the item was "just borrowed," the person attempts to downplay or dismiss the harm or violation associated with theft, arguing that no real harm or damage was done because they did not intend to permanently deprive the owner of the item.	Denial of injury	1	VP	4. Original: "I didn't steal, I just borrowed it" Reworded: "I took the item without permission, intending to return it."	1
5	“It wasn’t that bad, I only slapped her once. She bruises easily”	The statement "It wasn’t that bad, I only slapped her once. She bruises easily" exhibits two techniques of neutralization: 1. **Denial of Injury**: The speaker attempts to downplay the harm caused by their action by saying "It wasn't that bad" and "I only slapped her once," suggesting that the action was not significant enough to be considered serious harm. 2. **Denial of the Victim**: The speake…	Denial of injury	1	VP	5. Original: "It wasn’t that bad, I only slapped her once. She bruises easily" Reworded: "I slapped her once and she bruised."	1
6	“I have not. She is a prostitute, that’s her job”	The statement "I have not. She is a prostitute, that’s her job" is an example of the **Denial of the Victim** technique of neutralization. In this case, the speaker attempts to justify their actions by suggesting that the person they interacted with was not a victim due to their profession. The implication is that because the woman is a prostitute, she cannot be harmed or exploited in the context…	Denial of victim	1	VP	6. Original: "I have not. She is a prostitute, that’s her job" Reworded: "I interacted with her in the context of her work as a prostitute."	1
7	“She tried to hit me first. It’s her fault if this happened”	The statement "She tried to hit me first. It’s her fault if this happened" is an example of the **Denial of the Victim** technique of neutralization. In this case, the speaker is suggesting that the person harmed by their actions actually brought about the harm herself by acting first. By shifting the blame to the "victim," they're attempting to rationalize and justify their own aggressive behavi…	Denial of victim	1	VP	7. Original: "She tried to hit me first. It’s her fault if this happened" Reworded: "She attempted to hit me first, and then I reacted."	1
8	“In a world that is falling apart for those who govern us, why should I respect the law?”	The statement "In a world that is falling apart for those who govern us, why should I respect the law?" demonstrates the technique of neutralization known as **Condemnation of the Condemners**. This technique is being used when the individual criticizes or calls into question the legitimacy, morality, or behavior of the people who are enforcing or creating the rules, laws, or social norms. In thi…	Condemning the condemners	1	VP	8. Original: "In a world that is falling apart for those who govern us, why should I respect the law?" Reworded: "I'm losing faith in the law due to the perceived failings of those who govern us."	1
9	“This is the judge’s version. But it is known all judges are corrupted”.	The statement "This is the judge’s version. But it is known all judges are corrupted" is an example of the **Condemnation of the Condemners** technique of neutralization. In this case, the person is discrediting the judge, who represents the law or the societal norm, by stating that all judges are corrupt. By doing so, they're trying to shift the focus from their own actions to the supposed wrong…	Condemning the condemners	1	VP	9. Original: "This is the judge’s version. But it is known all judges are corrupted" Reworded: "This is the judge's interpretation. There are concerns about judicial corruption."	1
10	“Stealing has never been an option. Since I lost my job and I am a lonely father I had no choice”.	The sentence "Stealing has never been an option. Since I lost my job and I am a lonely father I had no choice" is an example of the **Appeal to Higher Loyalties** technique of neutralization. Here, the individual suggests they were compelled to steal due to their commitment to a higher cause or responsibility, in this case, providing for their child as a single father after losing a job. This per…	Appeal to higher loyalties	1	VP	10. Original: "Stealing has never been an option. Since I lost my job and I am a lonely father I had no choice" Reworded: "I was in a desperate situation as a single father without a job, and I resorted to stealing."	1
11	“I was not myself. if I had been sober I would not have done it”	Denial of Responsibility	Denial of responsibility	1	VP	"I didn't act like myself. If I had been sober, I wouldn't have engaged in that behavior."	1
12	“It wasn’t my intention. I’m sick”	Denial of Responsibility	Denial of responsibility	1	VP	"I didn't mean for it to happen. I'm unwell."	1
13	“It was an accident”	Denial of Responsibility	Denial of responsibility	1	VP	"It happened unintentionally."	1
14	“It wasn’t my intention. I just lost control”	Denial of Responsibility	Denial of responsibility	1	VP	"I didn't intend it. I simply couldn't control myself."	1
15	“I didn’t have any choice”	Denial of Responsibility	Denial of responsibility	1	VP	"I felt like I had no other option."	1
16	“I have not done anything. It wasn’t me. That might be an error”	Denial of Responsibility	Denial of responsibility	1	VP	"I haven't done anything. It wasn't me. There may be a mistake."	1
17	“Cocaine. I couldn’t sleep. That had a major influence”	Denial of Responsibility	Denial of responsibility	1	VP	"I used cocaine, which affected my ability to sleep. It had a significant impact."	1
18	“If I wasn’t that tired. I guess I wouldn’t be reactive”	Denial of Responsibility	Denial of responsibility	1	VP	"If I weren't so tired, I probably wouldn't have reacted that way."	1
19	“After all, I didn't hurt her, I didn't even hit her”	Denial of Injury	Denial of injury	1	VP	"In the end, I didn't harm her; I didn't even strike her."	1
20	“I could have dented it, instead I left it in a car park undamaged”	Denial of Injury	Denial of injury	1	VP	"I could have damaged it, but instead, I left it unharmed in a parking lot."	1
21	“I didn't hurt her I just leaned on her”	Denial of Injury	Denial of injury	1	VP	"I didn't harm her; I only leaned on her."	1
22	“With hands without hurting”	Denial of Injury	Denial of injury	1	VP	"Using my hands without causing harm."	1
23	“I broke the law but did not hurt anyone”	Denial of Injury	Denial of injury	1	VP	"I violated the law, but I didn't cause harm to anyone."	1
24	“I didn’t hit her that hard”	Denial of Injury	Denial of injury	1	VP	"I didn't hit her with much force."	1
25	“I don’t know. I didn’t even break any bones”	Denial of Injury	Denial of injury	1	VP	"I'm not sure. I didn't even fracture any bones."	1
26	“Because she is not reliable”	Denial of the Victim	Denial of injury	0	VP	"Because she lacks reliability."	1
27	“She is dangerous”	Denial of the Victim	Denial of injury	0	VP	"She poses a threat."	1
28	“It was her fault. She courted me all night”	Denial of the Victim	Denial of victim	1	VP	"It was her fault. She flirted with me all night."	1
29	“I stole from the till without harming anyone”	Denial of Injury	Denial of victim	A	VP	"I stole from the cash register without causing harm to anyone."	1
30	“Well she started pushing me”	Denial of the Victim	Denial of victim	1	VP	"Well, she initiated physical contact with me."	1
31	“I haven’t. She is just a drug addict”	Denial of the Victim	Denial of victim	1	VP	"I haven't done anything wrong. She struggles with drug addiction."	1
32	“She was putting in danger my kids”	Denial of the Victim	Denial of victim	1	VP	"Her actions were jeopardizing the safety of my children."	1
33	“He pissed me off”	Denial of the Victim	Denial of victim	1	VP	"His actions provoked me."	1
34	“He started it”	Denial of the Victim	Denial of victim	1	VP	"He initiated the conflict."	1
35	“It was her fault. She courted me all night”	Denial of the Victim	Denial of victim	1	VP	"It was her fault. She flirted with me throughout the entire night."	1
36	“I had to punish her. She was undermining my reputation”	Denial of the Victim	Denial of victim	1	VP	"I had to discipline her because she was damaging my reputation."	1
37	“He brought it on himself”	Denial of the Victim	Denial of victim	1	VP	"He caused it by his own actions."	1
38	“Anyone would have done it. compliant citizens are just iprocites”	Condemnation of the Condemners	Condemning the condemners	1	VP	"Many people would have done the same. Law-abiding citizens are merely hypocritical."	1
39	“I have not. All judges are partial”	Condemnation of the Condemners	Condemning the condemners	1	VP	"I haven't done anything wrong. All judges show bias."	1
40	“The justice system is flawed. I must take justice into my own hands”	Condemnation of the Condemners	Condemning the condemners	1	VP	"The justice system has its flaws. I feel compelled to administer justice independently."	1
41	“My opinion doesn’t count, since police are corrupt”	Condemnation of the Condemners	Condemning the condemners	1	VP	"My viewpoint is disregarded due to police corruption."	1
42	“It's not my fault if this city goes downhill”	Denial of Responsibility	Condemning the condemners	A	VP	"I can't be blamed if this city declines."	1
43	“None of you have the right to judge me”	Condemnation of the Condemners	Condemning the condemners	1	VP	"None of you are entitled to pass judgment on me."	1
44	“I had to do it for the sake of my family”	Appeal to Higher Loyalties	Appeal to higher loyalties	1	VP	"I felt compelled to act in the interest of my family."	1
45	“I could never betray the rules of my gang”	Appeal to Higher Loyalties	Appeal to higher loyalties	1	VP	"I could never violate the principles of my gang."	1
46	“My son comes first”	Appeal to Higher Loyalties	Appeal to higher loyalties	1	VP	"My son is my top priority."	1
47	“My boss told me to do it”	Denial of Responsibility	Appeal to higher loyalties	A	VP	"I acted upon my boss's instructions, but I still bear personal responsibility."	1
48	“It is a question of honor”	Appeal to Higher Loyalties	Appeal to higher loyalties	1	VP	"It's a matter of honor."	1
49	“It is a question of honor”	Appeal to Higher Loyalties	Appeal to higher loyalties	1	VP	"It's a matter of honor."	1
50	“I was just helping a friend of mine”	Appeal to Higher Loyalties	Appeal to higher loyalties	1	VP	"I was merely assisting a friend."	1
	"I was not myself. if I had been sober I would not have done it"	Denial of Responsibility	"I didn't act like myself. If I had been sober, I wouldn't have engaged in that behavior."
	"It wasn't my intention. I'm sick"	Denial of Responsibility	"I didn't mean for it to happen. I'm unwell."
	"It was an accident"	Denial of Responsibility	"It happened unintentionally."
	"It wasn't my intention. I just lost control"	Denial of Responsibility	"I didn't intend it. I simply couldn't control myself."
	"I didn't have any choice"	Denial of Responsibility	"I felt like I had no other option."
	"I have not done anything. It wasn't me. That might be an error"	Denial of Responsibility	"I haven't done anything. It wasn't me. There may be a mistake."
	"Cocaine. I couldn't sleep. That had a major influence"	Denial of Responsibility	"I used cocaine, which affected my ability to sleep. It had a significant impact."
	"If I wasn't that tired. I guess I wouldn't be reactive"	Denial of Responsibility	"If I weren't so tired, I probably wouldn't have reacted that way."
	"After all, I didn't hurt her, I didn't even hit her"	Denial of Injury	"In the end, I didn't harm her; I didn't even strike her."
	"I could have dented it, instead I left it in a car park undamaged"	Denial of Injury	"I could have damaged it, but instead, I left it unharmed in a parking lot."
	"I didn't hurt her, I just leaned on her"	Denial of Injury	"I didn't harm her; I only leaned on her."
	"With hands without hurting"	Denial of Injury	"Using my hands without causing harm."
	"I broke the law but did not hurt anyone"	Denial of Injury	"I violated the law, but I didn't cause harm to anyone."
	"I didn't hit her that hard"	Denial of Injury	"I didn't hit her with much force."
	"I don't know. I didn't even break any bones"	Denial of Injury	"I'm not sure. I didn't even fracture any bones."
	"Because she is not reliable"	Denial of the Victim	"Because she lacks reliability."
	"She is dangerous"	Denial of the Victim	"She poses a threat."
	"It was her fault. She courted me all night"	Denial of the Victim	"It was her fault. She flirted with me all night."
	"I stole from the till without harming anyone"	Denial of Injury	"I stole from the cash register without causing harm to anyone."
	"Well, she started pushing me"	Denial of the Victim	"Well, she initiated physical contact with me."
	"He pissed me off"	Denial of the Victim	"His actions provoked me."
	"He started it"	Denial of the Victim	"He initiated the conflict."
	"It was her fault. She courted me all night"	Denial of the Victim	"It was her fault. She flirted with me throughout the entire night."
	"I had to punish her. She was undermining my reputation"	Denial of the Victim	"I had to discipline her because she was damaging my reputation."
	"He brought it on himself"	Denial of the Victim	"He caused it by his own actions."
	"Anyone would have done it. Compliant citizens are just hypocrites"	Condemnation of the Condemners	"Many people would have done the same. Law-abiding citizens are merely hypocritical."
	"I have not. All judges are partial"	Condemnation of the Condemners	"I haven't done anything wrong. All judges show bias."
	"The justice system is flawed. I must take justice into my own hands"	Condemnation of the Condemners	"The justice system has its flaws. I feel compelled to administer justice independently."
	"My opinion doesn't count since the police are corrupt"	Condemnation of the Condemners	"My viewpoint is disregarded due to police corruption."
	"It's not my fault if this city goes downhill"	Denial of Responsibility	"I can't be blamed if this city declines."
	"None of you have the right to judge me"	Condemnation of the Condemners	"None of you are entitled to pass judgment on me."
	"I had to do it for the sake of my family"	Appeal to Higher Loyalties	"I felt compelled to act in the interest of my family."
	"I could never betray the rules of my gang"	Appeal to Higher Loyalties	"I could never violate the principles of my gang."
	"My son comes first"	Appeal to Higher Loyalties	"My son is my top priority."
	"My boss told me to do it"	Denial of Responsibility	"I acted upon my boss's instructions, but I still bear personal responsibility."
	"It is a question of honor"	Appeal to Higher Loyalties	"It's a matter of honor."
	"It is a question of honor"	Appeal to Higher Loyalties	"It's a matter of honor."
	"I was just helping a friend of mine"	Appeal to Higher Loyalties	"I was merely assisting a friend."

## Sheet: Confounder
#	Sentence	ChatGPT Answer	ToN	Evaluation	Reworked answer
1	Because my name is Mario	"Because my name is Mario," does not appear to incorporate any Techniques of Neutralization. This statement simply provides a fact or personal information, and without further context or explanation, there's no evident attempt to justify or rationalize any deviant or unethical behavior. For the Techniques of Neutralization to be relevant, the sentence would usually involve some form of behavior t…	N.N	1	N.N
2	Because I was cold	"Because I was cold" could potentially represent the "Denial of Responsibility" technique of neutralization, but it highly depends on the context. For instance, if this sentence is used as a justification for taking someone else's jacket without permission, the speaker is implying that their action was driven by circumstances beyond their control (the fact that they were cold) rather than an inte…	N.N	1	N.N
3	I acted violence because I wanted to	The statement "I acted violence because I wanted to" may seem like a straightforward admission of culpability, but it could also imply the technique of "Denial of Responsibility." In this case, the speaker might be suggesting that they couldn't help acting on their desires, thereby denying their capacity to make a different choice. However, it's important to note that this kind of statement is so…	N.N	1	N.N
4	I stole because I do like chocolate	The statement "I stole because I do like chocolate" could represent the "Denial of Responsibility" technique of neutralization. This is where an individual perceives their actions as a result of forces beyond their control. Here, the person is implying that their love for chocolate drove them to steal, thereby deflecting personal responsibility for their actions.	N.N	1	N.N
5	I’ve not raped her since I’m blonde	The statement you provided, "I’ve not raped her since I'm blonde," does not make logical sense and also involves a very serious and sensitive issue. Rape is a violent crime and any claim about it should be handled with extreme care and seriousness. Moreover, hair color, including being blonde, has no connection or relevance to whether someone has committed an act of rape. It does not seem to fit …	N.N	1	N.N
6	Because my favorite animals are rabbits	The sentence you provided, "Because my favorite animals are rabbits," doesn't seem to include any of the Techniques of Neutralization. It's a simple statement of preference without any apparent connection to justifying or neutralizing deviant or unethical behavior. To apply the Techniques of Neutralization, the statement would typically need to be in a context where an individual is trying to jus…	N.N	1	N.N
7	I did it because I love travelling	The sentence "I did it because I love travelling" could potentially represent the "Denial of Responsibility" technique of neutralization, depending on the context. For example, if "it" refers to an act that is typically considered deviant or unethical (like illegally crossing a border), the individual is using their love of travel to justify their actions and deny personal responsibility. However…	N.N	1	N.N
8	I did it since I’m alive	The statement "I did it since I’m alive" can possibly be considered an example of the "Denial of Responsibility" technique of neutralization, depending on the context. This phrase could imply that because the person is alive and has natural human impulses, they can't be held fully accountable for their actions. However, as with other examples, the specific context and the action referred to as "i…	N.N	1	N.N
9	Because my idol is Maradona	In the provided context, it sounds like the response "Because my idol is Maradona" might be an example of the "Appeal to Higher Loyalties" technique of neutralization. In this scenario, the person seems to be justifying their actions by expressing their loyalty or admiration to their idol, Maradona. They might perceive their actions as being acceptable or necessary because they are in line with w…	N.N	1	N.N
10	Because I’ve just been to a concert	"Because I’ve just been to a concert" could potentially fall under the "Denial of Responsibility" technique of neutralization, depending on the context. This technique is used when an individual refuses to accept responsibility for their actions by stating that circumstances outside of their control led to their behavior. In this case, the individual might be suggesting that the act of attending …	N.N	1	N.N
11	Because my name is beautiful	This sentence does not contain a Technique of Neutralization	N.N	1	N.N
12	Because I am hot	This sentence does not contain a Technique of Neutralization	N.N	1	N.N
13	I acted violence because I breath	This sentence does not contain a Technique of Neutralization	N.N	1	N.N
14	I stole it because I do like butterflies	This sentence does not contain a Technique of Neutralization	N.N	1	N.N
15	I’ve not raped her since I’m ginger	This sentence does not contain a Technique of Neutralization	N.N	1	N.N
16	Because my favorite fruits are peaches	This sentence does not contain a Technique of Neutralization	N.N	1	N.N
17	I did it because I love cooking	This sentence does not contain a Technique of Neutralization	N.N	1	N.N
18	I did it since I’m worth it	This sentence does not contain a Technique of Neutralization	N.N	1	N.N
19	Because my mom is tall	This sentence does not contain a Technique of Neutralization	N.N	1	N.N
20	Because I’ve just been to a soccer game	This sentence does not contain a Technique of Neutralization	N.N	1	N.N
21	I just wanted to feel fresh	This sentence does not contain a Technique of Neutralization	N.N	1	N.N
22	Cause I’m stunning	This sentence does not contain a Technique of Neutralization	N.N	1	N.N
23	I do like to count flowers	This sentence does not contain a Technique of Neutralization	N.N	1	N.N
24	I’m smart	This sentence does not contain a Technique of Neutralization	N.N	1	N.N
25	Since roses are red	This sentence does not contain a Technique of Neutralization	N.N	1	N.N
26	I love my job	This sentence does not contain a Technique of Neutralization	N.N	1	N.N
27	Cause I’d like to sing	This sentence does not contain a Technique of Neutralization	N.N	1	N.N
28	Cats are cute	This sentence does not contain a Technique of Neutralization	N.N	1	N.N
29	I’m living my best life	This sentence does not contain a Technique of Neutralization	N.N	1	N.N
30	I do like jazz	This sentence does not contain a Technique of Neutralization	N.N	1	N.N
31	I wish to be able to fly one day	This sentence does not contain a Technique of Neutralization. It expresses a personal wish or desire to be able to fly one day, which does not involve any rationalization or justification for deviant or harmful behavior. The Techniques of Neutralization by Sykes and Matza specifically refer to rationalizations used to excuse such behavior, which is not present in this sentence.	N.N	1	N.N
32	Butterflies can be colorful	This sentence does not contain a Technique of Neutralization	N.N	1	N.N
33	Six is my favorite number	This sentence does not contain a Technique of Neutralization	N.N	1	N.N
34	I like water’s consistence	This sentence does not contain a Technique of Neutralization	N.N	1	N.N
35	I’ve never been a veggies fan	This sentence does not contain a Technique of Neutralization	N.N	1	N.N
36	There is just too much light	This sentence does not contain a Technique of Neutralization	N.N	1	N.N
37	I’d like to meet Wes Anderson	This sentence does not contain a Technique of Neutralization	N.N	1	N.N
38	My dream is to become the Pope	This sentence does not contain a Technique of Neutralization	N.N	1	N.N
39	Winnie the Pooh is yellow	This sentence does not contain a Technique of Neutralization	N.N	1	N.N
40	I think a lot when I shower	This sentence does not contain a Technique of Neutralization	N.N	1	N.N
41	I’m vegan	This sentence does not contain a Technique of Neutralization	N.N	1	N.N
42	I love sunsets	This sentence does not contain a Technique of Neutralization	N.N	1	N.N
43	My just like musicals	This sentence does not contain a Technique of Neutralization	N.N	1	N.N
44	I’m planning to go to the gym	This sentence does not contain a Technique of Neutralization	N.N	1	N.N
45	I have two brothers	This sentence does not contain a Technique of Neutralization	N.N	1	N.N
46	I’d like people to be taller	This sentence does not contain a Technique of Neutralization	N.N	1	N.N
47	I love open spaces	This sentence does not contain a Technique of Neutralization	N.N	1	N.N
48	It’s a fantastic point of you	This sentence does not contain a Technique of Neutralization	N.N	1	N.N
49	I’ll have pizza tonight	This sentence does not contain a Technique of Neutralization	N.N	1	N.N
50	I’m Jimmy	This sentence does not contain a Technique of Neutralization	N.N	1	N.N
51	Yesterday, I cooked a chicken stir-fry for dinner.	This sentence does not contain a Technique of Neutralization	N.N	1	N.N
52	I went to the park and enjoyed a picnic with friends.	This sentence does not contain a Technique of Neutralization	N.N	1	N.N
53	Reading a good book is one of my favorite pastimes.	This sentence does not contain a Technique of Neutralization	N.N	1	N.N
54	I went for a run in the morning to stay active.	This sentence does not contain a Technique of Neutralization	N.N	1	N.N
55	I like to paint landscapes as a hobby.	This sentence does not contain a Technique of Neutralization	N.N	1	N.N
56	I enjoy watching documentaries about wildlife.	This sentence does not contain a Technique of Neutralization	N.N	1	N.N
57	I spent the weekend exploring a new hiking trail.	This sentence does not contain a Technique of Neutralization	N.N	1	N.N
58	I'm learning to play the piano in my free time.	This sentence does not contain a Technique of Neutralization	N.N	1	N.N
59	I went to a museum and admired the art collections.	This sentence does not contain a Technique of Neutralization	N.N	1	N.N
60	I love trying out new recipes and experimenting in the kitchen.	This sentence does not contain a Technique of Neutralization	N.N	1	N.N
61	I'm a fan of basketball and enjoy watching NBA games.	This sentence does not contain a Technique of Neutralization	N.N	1	N.N
62	Today, I worked on a DIY home improvement project.	This sentence does not contain a Technique of Neutralization	N.N	1	N.N
63	I enjoy traveling and experiencing different cultures.	This sentence does not contain a Technique of Neutralization	N.N	1	N.N
64	I attended a virtual workshop on photography techniques.	This sentence does not contain a Technique of Neutralization	N.N	1	N.N
65	I like going for long walks in nature and observing wildlife.	This sentence does not contain a Technique of Neutralization	N.N	1	N.N
66	I volunteered at a local animal shelter over the weekend.	This sentence does not contain a Technique of Neutralization	N.N	1	N.N
67	I enjoy gardening and growing my own vegetables.	This sentence does not contain a Technique of Neutralization	N.N	1	N.N
68	I like to watch documentaries about history and science.	This sentence does not contain a Technique of Neutralization	N.N	1	N.N
69	I went to a concert and had a great time listening to live music.	This sentence does not contain a Technique of Neutralization	N.N	1	N.N
70	I spend my evenings practicing yoga for relaxation.	This sentence does not contain a Technique of Neutralization	N.N	1	N.N
71	I am learning to play the guitar as a new hobby.	This sentence does not contain a Technique of Neutralization	N.N	1	N.N
72	I went hiking in the mountains and enjoyed the beautiful views.	This sentence does not contain a Technique of Neutralization. It's an expression of a personal experience related to hiking and enjoying nature. Techniques of Neutralization, as proposed by Sykes and Matza, are specifically used to rationalize or justify deviant or harmful behavior, which is not present in this sentence.	N.N	1	N.N
73	I enjoy solving crossword puzzles to keep my mind sharp.	This sentence does not contain a Technique of Neutralization	N.N	1	N.N
74	I spent the day exploring a new city and trying out local cuisine.	This sentence does not contain a Technique of Neutralization	N.N	1	N.N
75	I like to spend my weekends at the beach, swimming and sunbathing.	This sentence does not contain a Technique of Neutralization	N.N	1	N.N
76	I attended a cooking class and learned how to prepare a new dish.	This sentence does not contain a Technique of Neutralization	N.N	1	N.N
77	I enjoy taking photographs of landscapes and capturing natural beauty.	This sentence does not contain a Technique of Neutralization	N.N	1	N.N
78	I participated in a charity run to raise funds for a good cause.	This sentence does not contain a Technique of Neutralization	N.N	1	N.N
79	I spent the afternoon painting and experimenting with different art techniques.	This sentence does not contain a Technique of Neutralization	N.N	1	N.N
80	I love spending time with my family, playing board games and having fun.	This sentence does not contain a Technique of Neutralization	N.N	1	N.N
81	I enjoy going for long walks in the park to relax and clear my mind.	This sentence does not contain a Technique of Neutralization	N.N	1	N.N
82	I spent the weekend catching up on my favorite TV shows and movies.	This sentence does not contain a Technique of Neutralization	N.N	1	N.N
83	I like to read books from different genres to expand my knowledge.	This sentence does not contain a Technique of Neutralization	N.N	1	N.N
84	I went to a local farmer's market and bought fresh fruits and vegetables.	This sentence does not contain a Technique of Neutralization	N.N	1	N.N
85	I enjoy listening to various genres of music depending on my mood.	This sentence does not contain a Technique of Neutralization	N.N	1	N.N
86	I spent the day organizing and decluttering my living space.	This sentence does not contain a Technique of Neutralization	N.N	1	N.N
87	I love trying out new recipes and cooking meals from different cuisines.	This sentence does not contain a Technique of Neutralization. It's an expression of personal interest in trying out new recipes and cooking meals from different cuisines. Sykes and Matza's Techniques of Neutralization are related to rationalizations or excuses for deviant or harmful behavior, which this sentence does not exhibit.	N.N	1	N.N
88	I enjoy playing sports like tennis and basketball to stay active.	This sentence does not contain a Technique of Neutralization	N.N	1	N.N
89	I attended a virtual workshop on personal development and goal-setting.	This sentence does not contain a Technique of Neutralization	N.N	1	N.N
90	I spent the evening practicing meditation and mindfulness.	This sentence does not contain a Technique of Neutralization	N.N	1	N.N
91	I like to spend time outdoors, hiking and exploring nature trails.	This sentence does not contain a Technique of Neutralization	N.N	1	N.N
92	I attended a virtual book club and discussed a thought-provoking novel.	This sentence does not contain a Technique of Neutralization	N.N	1	N.N
93	I spent the weekend visiting art galleries and appreciating different art styles.	This sentence does not contain a Technique of Neutralization	N.N	1	N.N
94	I enjoy going to the gym and engaging in strength training exercises.	This sentence does not contain a Technique of Neutralization	N.N	1	N.N
95	I like to spend my free time writing in my journal and reflecting on my day.	This sentence does not contain a Technique of Neutralization	N.N	1	N.N
96	I enjoy going to the movies and watching a wide range of genres.	This sentence does not contain a Technique of Neutralization	N.N	1	N.N
97	I spent the day exploring a new hiking trail and enjoying the scenic views.	This sentence does not contain a Technique of Neutralization	N.N	1	N.N
98	I like to spend my weekends trying out new recipes and experimenting in the kitchen.	This sentence does not contain a Technique of Neutralization	N.N	1	N.N
99	I attended a virtual conference and learned about the latest developments in my field.	This sentence does not contain a Technique of Neutralization	N.N	1	N.N
100	I enjoy spending time in nature, whether it's walking in the park or camping in the wilderness.	This sentence does not contain a Technique of Neutralization. It's simply an expression of enjoyment for nature and outdoor activities. Sykes and Matza's Techniques of Neutralization are specifically related to justifications or rationalizations for deviant or harmful behavior, which this sentence does not display.	N.N	1	N.N

## Sheet: Random
ToN (1) vs Confounders (0)				Cratfted_ToN (1) vs Confounders (0)
Numero Frase	Randomizzazione 1	Tipo Frase		Numero Frase	Randomizzazione 2	Tipo Frase
1	0.980528	ToN		1	0.16617	Confounder
2	0.883144	ToN		2	0.759228	Crafted_ToN
3	0.851894	ToN		3	0.137202	Confounder
4	0.536722	ToN		4	0.231138	Confounder
5	0.11561	Confounder		5	0.0433481	Confounder
6	0.262973	Confounder		6	0.825596	Crafted_ToN
7	0.210417	Confounder		7	0.618916	Crafted_ToN
8	0.351986	Confounder		8	0.430916	Confounder
9	0.324436	Confounder		9	0.299582	Confounder
10	0.0837959	Confounder		10	0.56921	Crafted_ToN
11	0.530773	ToN		11	0.155858	Confounder
12	0.388419	Confounder		12	0.637034	Crafted_ToN
13	0.0627562	Confounder		13	0.599902	Crafted_ToN
14	0.781236	ToN		14	0.494381	Confounder
15	0.363922	Confounder		15	0.453059	Confounder
16	0.445711	Confounder		16	0.621814	Crafted_ToN
17	0.302319	Confounder		17	0.79673	Crafted_ToN
18	0.552127	ToN		18	0.714782	Crafted_ToN
19	0.686657	ToN		19	0.657759	Crafted_ToN
20	0.911685	ToN		20	0.237979	Confounder
21	0.655267	ToN		21	0.55942	Crafted_ToN
22	0.232171	Confounder		22	0.184469	Confounder
23	0.742895	ToN		23	0.762742	Crafted_ToN
24	0.917905	ToN		24	0.357872	Confounder
25	0.934777	ToN		25	0.0721207	Confounder
26	0.947389	ToN		26	0.39867	Confounder
27	0.498044	Confounder		27	0.670174	Crafted_ToN
28	0.179838	Confounder		28	0.465586	Confounder
29	0.467589	Confounder		29	0.582281	Crafted_ToN
30	0.941845	ToN		30	0.293131	Confounder
31	0.0609565	Confounder		31	0.27056	Confounder
32	0.561389	ToN		32	0.0149919	Confounder
33	0.700178	ToN		33	0.528589	Crafted_ToN
34	0.485661	Confounder		34	0.704787	Crafted_ToN
35	0.497116	Confounder		35	0.396795	Confounder
36	0.340939	Confounder		36	0.380651	Confounder
37	0.750883	ToN		37	0.926448	Crafted_ToN
38	0.904088	ToN		38	0.0760295	Confounder
39	0.690563	ToN		39	0.761576	Crafted_ToN
40	0.11483	Confounder		40	0.488635	Confounder
41	0.561865	ToN		41	0.748924	Crafted_ToN
42	0.406026	Confounder		42	0.953912	Crafted_ToN
43	0.474756	Confounder		43	0.543881	Crafted_ToN
44	0.0231688	Confounder		44	0.150362	Confounder
45	0.792368	ToN		45	0.372974	Confounder
46	0.568051	ToN		46	0.214131	Confounder
47	0.990713	ToN		47	0.379383	Confounder
48	0.105654	Confounder		48	0.0162647	Confounder
49	0.690618	ToN		49	0.648291	Crafted_ToN
50	0.651207	ToN		50	0.364243	Confounder
51	0.519585	ToN		51	0.843277	Crafted_ToN
52	0.153766	Confounder		52	0.249564	Confounder
53	0.691093	ToN		53	0.906084	Crafted_ToN
54	0.478602	Confounder		54	0.977947	Crafted_ToN
55	0.587307	ToN		55	0.806608	Crafted_ToN
56	0.450168	Confounder		56	0.625491	Crafted_ToN
57	0.740694	ToN		57	0.265696	Confounder
58	0.964546	ToN		58	0.200772	Confounder
59	0.704789	ToN		59	0.485202	Confounder
60	0.390617	Confounder		60	0.0510138	Confounder
61	0.14947	Confounder		61	0.453909	Confounder
62	0.20018	Confounder		62	0.767885	Crafted_ToN
63	0.0411064	Confounder		63	0.0331058	Confounder
64	0.414671	Confounder		64	0.499397	Confounder
65	0.41182	Confounder		65	0.284729	Confounder
66	0.981711	ToN		66	0.814388	Crafted_ToN
67	0.517486	ToN		67	0.660541	Crafted_ToN
68	0.965357	ToN		68	0.317698	Confounder
69	0.741691	ToN		69	0.960506	Crafted_ToN
70	0.881642	ToN		70	0.991022	Crafted_ToN
71	0.348093	Confounder		71	0.0579984	Confounder
72	0.984243	ToN		72	0.304581	Confounder
73	0.166656	Confounder		73	0.641237	Crafted_ToN
74	0.512995	ToN		74	0.911493	Crafted_ToN
75	0.373957	Confounder		75	0.989221	Crafted_ToN
76	0.629141	ToN		76	0.709027	Crafted_ToN
77	0.0423004	Confounder		77	0.230023	Confounder
78	0.0906494	Confounder		78	0.0632691	Confounder
79	0.692875	ToN		79	0.822936	Crafted_ToN
80	0.162737	Confounder		80	0.80053	Crafted_ToN
81	0.514098	ToN		81	0.411133	Confounder
82	0.475794	Confounder		82	0.817522	Crafted_ToN
83	0.782404	ToN		83	0.564237	Crafted_ToN
84	0.152764	Confounder		84	0.0723057	Confounder
85	0.593777	ToN		85	0.392201	Confounder
86	0.716195	ToN		86	0.136757	Confounder
87	0.388708	Confounder		87	0.945075	Crafted_ToN
88	0.931486	ToN		88	0.602105	Crafted_ToN
89	0.0460299	Confounder		89	0.520058	Crafted_ToN
90	0.382147	Confounder		90	0.166895	Confounder
91	0.132242	Confounder		91	0.831673	Crafted_ToN
92	0.316464	Confounder		92	0.685354	Crafted_ToN
93	0.212313	Confounder		93	0.967191	Crafted_ToN
94	0.346909	Confounder		94	0.348789	Confounder
95	0.9901	ToN		95	0.477791	Confounder
96	0.235919	Confounder		96	0.0700932	Confounder
97	0.767434	ToN		97	0.00961357	Confounder
98	0.843562	ToN		98	0.845692	Crafted_ToN
99	0.164395	Confounder		99	0.332496	Confounder
100	0.607133	ToN		100	0.553634	Crafted_ToN
101	0.92135	ToN		101	0.800608	Crafted_ToN
102	0.627252	ToN		102	0.484407	Confounder
103	0.0837692	Confounder		103	0.988422	Crafted_ToN
104	0.517829	ToN		104	0.24866	Confounder
105	0.201907	Confounder		105	0.166907	Confounder
106	0.318997	Confounder		106	0.778515	Crafted_ToN
Conteggio	53	Crafted_Ton		Conteggio	51	Crafted_Ton
	53	Confounder			54	Confounder

## Sheet: References
References ToN
1_10	Harris, L. C., & Daunt, K. L. (2011). Deviant customer behaviour: A study of techniques of neutralisation. Journal of Marketing Management, 27(7-8), 834-853
11_20	Copes, H. (2003). Societal attachments, offending frequency, and techniques of neutralization. Deviant Behavior, 24(2), 101-127
21_23	Ugelvik, T. (2012). Prisoners and their victims: Techniques of neutralization, techniques of the self. Ethnography, 13(3), 259-277
24_31	Van Baak, C., Hayes, B. E., Freilich, J. D., & Chermak, S. M. (2018). Honor crimes in the United States and offenders’ neutralization techniques. Deviant Behavior, 39(2), 187-202.
32_38	Presser, L. (2003). Remorse and neutralization among violent male offenders. Justice Quarterly, 20(4), 801-825
39_46	Johnston, M. S., & Kilty, J. M. (2016). “It’s for their own good”: Techniques of neutralization and security guard violence against psychiatric patients. Punishment & Society, 18(2), 177-197.
47_50	Bryant, E., Schimke, E. B., Nyseth Brehm, H., & Uggen, C. (2018). Techniques of neutralization and identity work among accused genocide perpetrators. Social Problems, 65(4), 584-602.
